# Supplementary material for: Short-Chain Fatty Acids and Palmitate Induce Distinct Metabolic and Phenotypic Signatures in Normal and Ischemic Skeletal Muscle Microvascular Endothelial Cells
Source: Cells. 2026 Mar 10;15(6):493. doi: 10.3390/cells15060493 (PMC13025840; doi:10.3390/cells15060493)
Supplement: Supplementary file 1 [file cells-15-00493-s001.zip]

Archive with 6 entries (6 files):
- Figure S1.tif
- Figure S2.tif
- Figure S3.tif
- Figure S4.tif
- Figure S5.tif
- SCFAs-Palmitate-mSkVECs-Cells-Supplemental Figure legend.pdf
